# Supplementary material for: Analysis of equilibrium binding of an orthosteric tracer and two allosteric modulators
Source: PLoS One. 2019 Mar 27;14(3):e0214255. doi: 10.1371/journal.pone.0214255 (PMC6436737; doi:10.1371/journal.pone.0214255)
Supplement: S1 Zip archive — (ZIP) [file pone.0214255.s002.zip]

Archive with 5 entries (4 files):
- code/
- code/README.txt
- code/fit_data_3D.py
- code/fit_data.py
- code/generate_data.py
