# Supplementary material for: Analysis of equilibrium binding of an orthosteric tracer and two allosteric modulators
Source: PLoS One. 2019 Mar 27;14(3):e0214255. doi: 10.1371/journal.pone.0214255 (PMC6436737; doi:10.1371/journal.pone.0214255)
Supplement: S1 Zip archive — (ZIP) [file pone.0214255.s002.zip › code/README.txt]

This Python code is part of Supplementary information to "Analysis of equilibrium binding of an orthosteric tracer and two allosteric modulators" by Jan Jakubík, Alena Randáková, Esam E. El-Fakahany, and Vladimír Doležal in PLoS One 2019.

Contains:
fit_data.py
fit_data_3D.py
generate_data.py
README.txt

Requires
python, numpy, matplotlib, scipy

How it works
1. generate_data.py
This script simulates 4 tracer binding curves and writes them to current folder. One curve in the absence and 3 curves in the presence of allosteric modulator B in fixed concentrationa and increasing concentration of allosteric modulator A and writes them as Data_A.dat throught Data_D.dat to current folder. Binding parameters, equilibrium dissociation constants, concentrations, factors of cooperativity and proportion od random noise can be defined in this file.

2. fit_data.py
This script takes simulated binding data (Data_A.dat throuhg Data_D.dat) from current folder, initial estimates of fitted parameters from generate_data.py and first fits Eq.4 substituted by Eq.6 of the main manuscript to individual datasets and then fits Eq.4 substituted by Eq.6 to all datasets with shared gamma and delta values, writes the results to allosteric_2_2.res in current folder and plots the results using matplotlib.

3. fit_data_3D.py
This scipt takes simulated binding data from current folder and converts them to 3D surface where X is concentration of A, Y is concentration of B and Z is tracer binding. Then it performs 3D-fit of Eq.4 substituted by Eq.6 with X and Y as two independent variables, writes the results to allosteric_2_2_3D.res in current folder and plots the results using matplotlib.
