# Supplementary material for: Analysis of equilibrium binding of an orthosteric tracer and two allosteric modulators
Source: PLoS One. 2019 Mar 27;14(3):e0214255. doi: 10.1371/journal.pone.0214255 (PMC6436737; doi:10.1371/journal.pone.0214255)
Supplement: S1 Zip archive — (ZIP) [file pone.0214255.s002.zip › code/fit_data_3D.py]

# -*- coding: utf-8 -*-
"""
Created on Mon Apr 11 12:35:07 2016

@author: roshi
"""
import numpy as np
import matplotlib.pyplot as plt
import scipy.optimize as opt
import generate_data as in_data

#color list
color_list = np.array(['k','b','r','g','c','m','y'])
#initiate color couter
i = -1

#set global parameters
CX = (in_data.CX)
KD = (in_data.KD)
KA = (in_data.KA)
alpha = (in_data.alpha)
KB = (in_data.KB)
beta = (in_data.beta)
gamma = (in_data.gamma)
delta = (in_data.delta)

# set parameters
B1 = (in_data.B1)
B2 = (in_data.B2)
B3 = (in_data.B3)
B4 = (in_data.B4)

#set estimates and bounds
gamma_ini = gamma
gamma_min = 0.01
gamma_max = 100
delta_ini = delta
delta_min =0.01
delta_max = 100

#No edits needed below!

#prepare file for writing results
res = open("allosteric_2_2_3D.res","w")
res.write("3 sites: 2 allosteric ligands at 2 allosteric sites\n\n")
res.write("KA = "+str(KA)+"\nalpha = "+str(alpha)+"\nKB = "+str(KB)+"\nbeta = "+str(beta)+"\nKD = "+str(KD)+"\n[X]"+str(CX)+"\n\n")
res.write("3D fit\n")
res.write("gamma\t\tdelta\t\tData file\n")

#load data
data_1 = np.loadtxt('Data_A.dat')
data_2 = np.loadtxt('Data_B.dat')
data_3 = np.loadtxt('Data_C.dat')
data_4 = np.loadtxt('Data_D.dat')

#create 3D data set
data_x_1 = data_1[:,0]
data_y_1 = np.linspace(B1,B1,len(data_1))
data_z_1 = data_1[:,1]
data_zerr_1 = data_1[:,2]
data_x_2 = data_2[:,0]
data_y_2 = np.linspace(B2,B2,len(data_2))
data_z_2 = data_2[:,1]
data_zerr_2 = data_2[:,2]
data_x_3 = data_3[:,0]
data_y_3 = np.linspace(B3,B3,len(data_3))
data_z_3 = data_3[:,1]
data_zerr_3 = data_3[:,2]
data_x_4 = data_4[:,0]
data_y_4 = np.linspace(B4,B4,len(data_4))
data_z_4 = data_4[:,1]
data_zerr_4 = data_4[:,2]
x_data = np.concatenate((data_x_1,data_x_2,data_x_3,data_x_4),axis=None)
y_data = np.concatenate((data_y_1,data_y_2,data_y_3,data_y_4),axis=None)
z_data = np.concatenate((data_z_1,data_z_2,data_z_3,data_z_4),axis=None)
z_data_err = np.concatenate((data_zerr_1,data_zerr_2,data_zerr_3,data_zerr_4),axis=None)

#fit data
p1 = [gamma_ini, delta_ini]
#Define global fit function
def func_glob(x, y, p):
    gamma, delta = p
    return 100 * (CX + KD) / (CX + KD * (1 + (10**x) / KA + y / KB * (1 + (10**x) / gamma / KA) ) / (1 + (10**x) / alpha / KA + y / beta / KB * (1 + (10**x) / alpha / gamma / delta / KA ) ) )
def err(p, x, y, z):
    return func_glob(x, y, p) - z

pg_estim = p1
pg_opt, cov_x, infodict, errmsg, success = opt.leastsq(err, pg_estim, args=(x_data, y_data, z_data), full_output=1, epsfcn=0.0001)
residuals = err(pg_opt, x_data, y_data, z_data)
reduced_chi_square = np.sum(residuals**2)/(len(x_data)-3)
pg_cov = cov_x * reduced_chi_square
pg_err = np.sqrt(np.diag(pg_cov))
gamma_calc = (pg_opt[0])
gamma_err = (pg_err[0])
delta_calc = (pg_opt[1])
delta_err = (pg_err[1])
gamma_res = (str("{0:.4f}".format(gamma_calc))+' ± '+str("{0:.4f}".format(gamma_err)))
delta_res = (str("{0:.2f}".format(delta_calc))+' ± '+str("{0:.2f}".format(delta_err)))
res.write(str(gamma_res)+"\t"+str(delta_res)+"\tData_2_2_3D\n")

#calculate curve 1
x_calc_1 = np.linspace(np.amin(data_x_1),np.amax(data_x_1),100)
y_calc_1 = np.linspace(B1,B1,100)
z_calc_1 = func_glob(x_calc_1, y_calc_1, pg_opt)
xz_calc_1 = np.column_stack((x_calc_1, z_calc_1))
fit=open('Data_A_3D.fit.data','w')
np.savetxt(fit,xz_calc_1,fmt='%.4e')
fit.close()
#get color
i = i + 1
color = (color_list[i])
# plot set 1
plt.plot(x_calc_1, z_calc_1, color)
plt.errorbar(data_x_1, data_z_1, xerr=None, yerr=data_zerr_1, fmt = color + "o")

#calculate curve 2
x_calc_2 = np.linspace(np.amin(data_x_2),np.amax(data_x_2),100)
y_calc_2 = np.linspace(B2,B2,100)
z_calc_2 = func_glob(x_calc_2, y_calc_2, pg_opt)
xz_calc_2 = np.column_stack((x_calc_2, z_calc_2))
fit=open('Data_B_3D.fit.data','w')
np.savetxt(fit,xz_calc_2,fmt='%.4e')
fit.close()
#get color
i = i + 1
color = (color_list[i])
# plot set 2
plt.plot(x_calc_2, z_calc_2, color)
plt.errorbar(data_x_2, data_z_2, xerr=None, yerr=data_zerr_2, fmt = color + "o")

#calculate curve 3
x_calc_3 = np.linspace(np.amin(data_x_3),np.amax(data_x_3),100)
y_calc_3 = np.linspace(B3,B3,100)
z_calc_3 = func_glob(x_calc_3, y_calc_3, pg_opt)
xz_calc_3 = np.column_stack((x_calc_3, z_calc_3))
fit=open('Data_D_3D.fit.data','w')
np.savetxt(fit,xz_calc_3,fmt='%.4e')
fit.close()
#get color
i = i + 1
color = (color_list[i])
# plot set 3
plt.plot(x_calc_3, z_calc_3, color)
plt.errorbar(data_x_3, data_z_3, xerr=None, yerr=data_zerr_3, fmt = color + "o")

#calculate curve 4
x_calc_4 = np.linspace(np.amin(data_x_4),np.amax(data_x_4),100)
y_calc_4 = np.linspace(B4,B4,100)
z_calc_4 = func_glob(x_calc_4, y_calc_4, pg_opt)
xz_calc_4 = np.column_stack((x_calc_4, z_calc_4))
fit=open('Data_D_3D.fit.data','w')
np.savetxt(fit,xz_calc_4,fmt='%.4e')
fit.close()
#get color

i = i + 1
color = (color_list[i])
# plot set 3
plt.plot(x_calc_4, z_calc_4, color)
plt.errorbar(data_x_4, data_z_4, xerr=None, yerr=data_zerr_4, fmt = color + "o")

#Close res file
res.close()

#Plot
plt.title("Tracer binding")
plt.axis([-12.5,-2.5, 0, 250])
plt.show()
