# Supplementary material for: Analysis of equilibrium binding of an orthosteric tracer and two allosteric modulators
Source: PLoS One. 2019 Mar 27;14(3):e0214255. doi: 10.1371/journal.pone.0214255 (PMC6436737; doi:10.1371/journal.pone.0214255)
Supplement: S1 Zip archive — (ZIP) [file pone.0214255.s002.zip › code/fit_data.py]

# -*- coding: utf-8 -*-
"""
Created on Mon Apr 11 12:35:07 2016

@author: roshi
"""
import numpy as np
import matplotlib.pyplot as plt
import scipy.optimize as opt
import generate_data as in_data


#color list
color_list = np.array(['k','b','r','g','c','m','y'])
#initiate color couter
i = -1

#set global parameters
CX = (in_data.CX)
KD = (in_data.KD)
KA = (in_data.KA)
alpha = (in_data.alpha)
KB = (in_data.KB)
beta = (in_data.beta)
gamma = (in_data.gamma)
delta = (in_data.delta)

# set parameters
B1 = (in_data.B1)
B2 = (in_data.B2)
B3 = (in_data.B3)
B4 = (in_data.B4)

#set estimates and bounds
gamma_ini = gamma
gamma_min = 0.01
gamma_max = 100
delta_ini = delta
delta_min =0.01
delta_max = 100

#No edits needed below!

#prepare file for writing results
res = open("allosteric_2_2.res","w")
res.write("3 sites: 2 allosteric ligands at 2 allosteric sites\n\n")
res.write("KA = "+str(KA)+"\nalpha = "+str(alpha)+"\nKB = "+str(KB)+"\nbeta = "+str(beta)+"\nKD = "+str(KD)+"\n[X]"+str(CX)+"\n\n")
res.write("Individual fits\n")
res.write("gamma\t\tdelta\t\t[B]\t\tData file\n")

#data A
#define function
def func(x, gamma1, delta1):
    return 100 * (CX + KD) / (CX + KD * (1 + (10**x) / KA + B1 / KB * (1 + (10**x) / gamma1 / KA) ) / (1 + (10**x) / alpha / KA + B1 / beta / KB * (1 + (10**x) / alpha / gamma1 / delta1 / KA ) ) )
#load data
data_1 = np.loadtxt('Data_A.dat')
x_data_1 = data_1[:,0]
y_data_1 = data_1[:,1]
y_data_err_1 = data_1[:,2]
p1 = [gamma_ini, delta_ini,]
#fit data
p1_opt, p1_cov = opt.curve_fit(func, x_data_1, y_data_1, p1, bounds=([gamma_min, delta_min],[gamma_max,delta_max]))
p1_err = np.sqrt(np.diag(p1_cov))
gamma1_calc = (p1_opt[0])
delta1_calc = (p1_opt[1])
gamma1_err = (p1_err[0])
delta1_err = (p1_err[1])
#write results
gamma1_res = (str("{0:.4f}".format(gamma1_calc))+' ± '+str("{0:.4f}".format(gamma1_err)))
delta1_res = (str("{0:.2f}".format(delta1_calc))+' ± '+str("{0:.2f}".format(delta1_err)))
res.write(str(gamma1_res)+"\t"+str(delta1_res)+"\t"+str(B1)+"\tData A\n")
#calculate curve
x_calc = np.linspace(np.amin(x_data_1),np.amax(x_data_1),100)
y_calc = func(x_calc, *p1_opt)
xy_calc = np.column_stack((x_calc, y_calc))
fit=open('Data_A.fit.data','w')
np.savetxt(fit,xy_calc,fmt='%.4e')
fit.close()
#get color
i = i + 1
color = (color_list[i])
# plot
plt.plot(x_calc, y_calc, color)
plt.errorbar(x_data_1, y_data_1, xerr=None, yerr=y_data_err_1, fmt = color + "o")

#data B
#define function
def func(x, gamma2, delta2):
    return 100 * (CX + KD) / (CX + KD * (1 + (10**x) / KA + B2 / KB * (1 + (10**x) / gamma2 / KA) ) / (1 + (10**x) / alpha / KA + B2 / beta / KB * (1 + (10**x) / alpha / gamma2 / delta2 / KA ) ) )
#load data
data_2 = np.loadtxt('Data_B.dat')
x_data_2 = data_2[:,0]
y_data_2 = data_2[:,1]
y_data_err_2 = data_2[:,2]
p2 = [gamma_ini, delta_ini,]
#fit data
p2_opt, p2_cov = opt.curve_fit(func, x_data_2, y_data_2, p2, bounds=([gamma_min, delta_min],[gamma_max,delta_max]))
p2_err = np.sqrt(np.diag(p2_cov))
gamma2_calc = (p2_opt[0])
delta2_calc = (p2_opt[1])
gamma2_err = (p2_err[0])
delta2_err = (p2_err[1])
#write results
gamma2_res = (str("{0:.4f}".format(gamma2_calc))+' ± '+str("{0:.4f}".format(gamma2_err)))
delta2_res = (str("{0:.2f}".format(delta2_calc))+' ± '+str("{0:.2f}".format(delta2_err)))
res.write(str(gamma2_res)+"\t"+str(delta2_res)+"\t"+str(B2)+"\tData B\n")
#calculate curve
x_calc = np.linspace(np.amin(x_data_2),np.amax(x_data_2),100)
y_calc = func(x_calc, *p2_opt)
xy_calc = np.column_stack((x_calc, y_calc))
fit=open('Data_B.fit.data','w')
np.savetxt(fit,xy_calc,fmt='%.4e')
fit.close()
#get color
i = i + 1
color = (color_list[i])
# plot
plt.plot(x_calc, y_calc, color)
plt.errorbar(x_data_2, y_data_2, xerr=None, yerr=y_data_err_2, fmt = color + "o")

#data C
#define function
def func(x, gamma3, delta3):
    return 100 * (CX + KD) / (CX + KD * (1 + (10**x) / KA + B3 / KB * (1 + (10**x) / gamma3 / KA) ) / (1 + (10**x) / alpha / KA + B3 / beta / KB * (1 + (10**x) / alpha / gamma3 / delta3 / KA ) ) )
#load data
data_3 = np.loadtxt('Data_C.dat')
x_data_3 = data_3[:,0]
y_data_3 = data_3[:,1]
y_data_err_3 = data_3[:,2]
p3 = [gamma_ini, delta_ini,]
#fit data
p3_opt, p3_cov = opt.curve_fit(func, x_data_3, y_data_3, p3, bounds=([gamma_min, delta_min],[gamma_max,delta_max]))
p3_err = np.sqrt(np.diag(p3_cov))
gamma3_calc = (p3_opt[0])
delta3_calc = (p3_opt[1])
gamma3_err = (p3_err[0])
delta3_err = (p3_err[1])
#write results
gamma3_res = (str("{0:.4f}".format(gamma3_calc))+' ± '+str("{0:.4f}".format(gamma3_err)))
delta3_res = (str("{0:.2f}".format(delta3_calc))+' ± '+str("{0:.2f}".format(delta3_err)))
res.write(str(gamma3_res)+"\t"+str(delta3_res)+"\t"+str(B3)+"\tData C\n")
#calculate curve
x_calc = np.linspace(np.amin(x_data_3),np.amax(x_data_3),100)
y_calc = func(x_calc, *p3_opt)
xy_calc = np.column_stack((x_calc, y_calc))
fit=open('Data_C.fit.data','w')
np.savetxt(fit,xy_calc,fmt='%.4e')
fit.close()
#get color
i = i + 1
color = (color_list[i])
# plot
plt.plot(x_calc, y_calc, color)
plt.errorbar(x_data_3, y_data_3, xerr=None, yerr=y_data_err_3, fmt = color + "o")

#data D
#define function
def func(x, gamma4, delta4):
    return 100 * (CX + KD) / (CX + KD * (1 + (10**x) / KA + B4 / KB * (1 + (10**x) / gamma4 / KA) ) / (1 + (10**x) / alpha / KA + B4 / beta / KB * (1 + (10**x) / alpha / gamma4 / delta4 / KA ) ) )
#load data
data_4 = np.loadtxt('Data_D.dat')
x_data_4 = data_4[:,0]
y_data_4 = data_4[:,1]
y_data_err_4 = data_4[:,2]
p4 = [gamma_ini, delta_ini,]
#fit data
p4_opt, p4_cov = opt.curve_fit(func, x_data_4, y_data_4, p4, bounds=([gamma_min, delta_min],[gamma_max,delta_max]))
p4_err = np.sqrt(np.diag(p4_cov))
gamma4_calc = (p4_opt[0])
delta4_calc = (p4_opt[1])
gamma4_err = (p4_err[0])
delta4_err = (p4_err[1])
#write results
gamma4_res = (str("{0:.4f}".format(gamma4_calc))+' ± '+str("{0:.4f}".format(gamma4_err)))
delta4_res = (str("{0:.2f}".format(delta4_calc))+' ± '+str("{0:.2f}".format(delta4_err)))
res.write(str(gamma4_res)+"\t"+str(delta4_res)+"\t"+str(B4)+"\tData D\n")
#calculate curve
x_calc = np.linspace(np.amin(x_data_4),np.amax(x_data_4),100)
y_calc = func(x_calc, *p4_opt)
xy_calc = np.column_stack((x_calc, y_calc))
fit=open('Data_D.fit.data','w')
np.savetxt(fit,xy_calc,fmt='%.4e')
fit.close()
#get color
i = i + 1
color = (color_list[i])
# plot
plt.plot(x_calc, y_calc, color)
plt.errorbar(x_data_4, y_data_4, xerr=None, yerr=y_data_err_4, fmt = color + "o")

#Global fit
res.write("\nGlobal fit with shared gamma and delta\n")
res.write("gamma\t\tdelta\t\t[B]\t\tData file\n")

#fit data
def func_glob(x, p):
    B, gamma, delta = p
    return 100 * (CX + KD) / (CX + KD * (1 + (10**x) / KA + B / KB * (1 + (10**x) / gamma / KA) ) / (1 + (10**x) / alpha / KA + B / beta / KB * (1 + (10**x) / alpha / gamma / delta / KA ) ) )
def err(p, x, y):
    return func_glob(x, p) - y

#global func_glob, err
def err_global(p, x, y1, y2, y3):
    p_1 = B2, p[1], p[2]
    p_2 = B3, p[1], p[2]
    p_3 = B4, p[1], p[2]
    err1 = err(p_1, x, y1)
    err2 = err(p_2, x, y2)
    err3 = err(p_3, x, y3)
    return np.concatenate((err1, err2, err3))
pg_estim = [B2, p4_opt[0], p4_opt[1], B3, B4]
pg_opt, cov_x, infodict, errmsg, success = opt.leastsq(err_global, pg_estim, args=(x_data_2, y_data_2, y_data_3, y_data_4), full_output=1, epsfcn=0.0001)
if cov_x == None:
    pg_err = ['inf', 'inf', 'inf', 'inf', 'inf']
else:
    residuals = err_global(pg_opt, x_data_1, y_data_2, y_data_3, y_data_4)
    reduced_chi_square = np.sum(residuals**2)/(len(x_data_1)-3)
    pg_cov = cov_x * reduced_chi_square
    pg_err = np.sqrt(np.diag(pg_cov))
pg1_opt = [pg_opt[0], pg_opt[1],pg_opt[2]]
pg2_opt = [pg_opt[3], pg_opt[1],pg_opt[2]]
pg3_opt = [pg_opt[4], pg_opt[1],pg_opt[2]]
gamma1_calc = (pg_opt[1])
gamma1_err = (pg_err[1])
delta1_calc = (pg_opt[2])
delta1_err = (pg_err[2])
gamma2_calc = (pg_opt[1])
gamma2_err = (pg_err[1])
delta2_calc = (pg_opt[2])
delta2_err = (pg_err[2])
gamma3_calc = (pg_opt[1])
gamma3_err = (pg_err[1])
delta3_calc = (pg_opt[2])
delta3_err = (pg_err[2])
#write results
if cov_x == None:
    gamma1_res = (str("{0:.2f}".format(gamma1_calc))+' ± '+str(gamma1_err))
    delta1_res = (str("{0:.2f}".format(delta1_calc))+' ± '+str(delta1_err))
    res.write(str(gamma1_res)+"\t"+str(delta1_res)+"\t"+str(B2)+"\t\tData B\n")
    gamma2_res = (str("{0:.2f}".format(gamma2_calc))+' ± '+str(gamma2_err))
    delta2_res = (str("{0:.2f}".format(delta2_calc))+' ± '+str(delta2_err))
    res.write(str(gamma2_res)+"\t"+str(delta2_res)+"\t"+str(B3)+"\t\tData C\n")
    gamma3_res = (str("{0:.2f}".format(gamma3_calc))+' ± '+str(gamma3_err))
    delta3_res = (str("{0:.2f}".format(delta3_calc))+' ± '+str(delta3_err))
    res.write(str(gamma3_res)+"\t"+str(delta3_res)+"\t"+str(B4)+"\t\tData D\n")
else:
    gamma1_res = (str("{0:.2f}".format(gamma1_calc))+' ± '+str("{0:.2f}".format(gamma1_err)))
    delta1_res = (str("{0:.2f}".format(delta1_calc))+' ± '+str("{0:.2f}".format(delta1_err)))
    res.write(str(gamma1_res)+"\t"+str(delta1_res)+"\t"+str(B2)+"\t\tData B\n")
    gamma2_res = (str("{0:.2f}".format(gamma2_calc))+' ± '+str("{0:.2f}".format(gamma2_err)))
    delta2_res = (str("{0:.2f}".format(delta2_calc))+' ± '+str("{0:.2f}".format(delta2_err)))
    res.write(str(gamma2_res)+"\t"+str(delta2_res)+"\t"+str(B3)+"\t\tData C\n")
    gamma3_res = (str("{0:.2f}".format(gamma3_calc))+' ± '+str("{0:.2f}".format(gamma3_err)))
    delta3_res = (str("{0:.2f}".format(delta3_calc))+' ± '+str("{0:.2f}".format(delta3_err)))
    res.write(str(gamma3_res)+"\t"+str(delta3_res)+"\t"+str(B4)+"\t\tData D\n")
#calculate curve 1
x_calc = np.linspace(np.amin(x_data_2),np.amax(x_data_2),100)
y_calc = func_glob(x_calc, pg1_opt)
xy_calc = np.column_stack((x_calc, y_calc))
fit=open('Data_B_global_fit.data','w')
np.savetxt(fit,xy_calc,fmt='%.4e')
fit.close()
# add to plot
plt.plot(x_calc, y_calc, 'y', linestyle='--')
#calculate curve 2
x_calc = np.linspace(np.amin(x_data_3),np.amax(x_data_3),100)
y_calc = func_glob(x_calc, pg2_opt)
xy_calc = np.column_stack((x_calc, y_calc))
fit=open('Data_C_global_fit.data','w')
np.savetxt(fit,xy_calc,fmt='%.4e')
fit.close()
# add to plot
plt.plot(x_calc, y_calc, 'y', linestyle='--')
#calculate curve 3
x_calc = np.linspace(np.amin(x_data_4),np.amax(x_data_4),100)
y_calc = func_glob(x_calc, pg3_opt)
xy_calc = np.column_stack((x_calc, y_calc))
fit=open('Data_D_global_fit.data','w')
np.savetxt(fit,xy_calc,fmt='%.4e')
fit.close()
# add to plot
plt.plot(x_calc, y_calc, 'y', linestyle='--')


#Close res file
res.close()

#Plot
plt.title("Tracer binding")
plt.axis([-12.5,-2.5, 0, 250])
plt.xlabel("ligand [log c]")
plt.ylabel("binding [% of control]")
plt.show()
