# Supplementary material for: Analysis of equilibrium binding of an orthosteric tracer and two allosteric modulators
Source: PLoS One. 2019 Mar 27;14(3):e0214255. doi: 10.1371/journal.pone.0214255 (PMC6436737; doi:10.1371/journal.pone.0214255)
Supplement: S1 Zip archive — (ZIP) [file pone.0214255.s002.zip › code/generate_data.py]

# -*- coding: utf-8 -*-
"""
Created on Mon Apr 11 12:35:07 2016

@author: roshi
"""
#requires
import numpy as np

#simulated paraneters
CX = 100e-12
KD = 250e-12
KA = 1e-8
alpha = 0.2
KB = 1e-6
beta = 10
gamma = 10
delta = 1

#define four concetrations of B, B1 should be zero
B1 = 0.000
B2 = 3e-7
B3 = 1e-6
B4 = 3e-6

#define siye of random noise
noise = 0.03

#No edits below!
#data A
#define function
def func(x, gamma1, delta1):
    return 100 * (CX + KD) / (CX + KD * (1 + (10**x) / KA + B1 / KB * (1 + (10**x) / gamma1 / KA) ) / (1 + (10**x) / alpha / KA + B1 / beta / KB * (1 + (10**x) / alpha / gamma1 / delta1 / KA ) ) )
#simulate data
x_data_1 = np.linspace(-12,-4,17)
y_data_11 = func(x_data_1, gamma, delta)
y_data_1 = func(x_data_1, gamma, delta) * np.random.normal(size=17, loc=1.0, scale=noise)
y_data_err_1 = np.absolute(np.subtract(y_data_11, y_data_1))
data_gen=np.column_stack((x_data_1, y_data_1, y_data_err_1))
data=open('Data_A.dat','w')
np.savetxt(data,data_gen,fmt='%.4e')
data.close()

#data B
#redefine function
def func(x, gamma2, delta2):
    return 100 * (CX + KD) / (CX + KD * (1 + (10**x) / KA + B2 / KB * (1 + (10**x) / gamma2 / KA) ) / (1 + (10**x) / alpha / KA + B2 / beta / KB * (1 + (10**x) / alpha / gamma2 / delta2 / KA ) ) )
#simulate data
x_data_2 = np.linspace(-12,-4,17)
y_data_21 = func(x_data_2, gamma, delta)
y_data_2 = func(x_data_2, gamma, delta) * np.random.normal(size=17, loc=1.0, scale=noise)
y_data_err_2 = np.absolute(np.subtract(y_data_21, y_data_2))
data_gen=np.column_stack((x_data_2, y_data_2, y_data_err_2))
data=open('Data_B.dat','w')
np.savetxt(data,data_gen,fmt='%.4e')
data.close()

#data C
#redefine function
def func(x, gamma3, delta3):
    return 100 * (CX + KD) / (CX + KD * (1 + (10**x) / KA + B3 / KB * (1 + (10**x) / gamma3 / KA) ) / (1 + (10**x) / alpha / KA + B3 / beta / KB * (1 + (10**x) / alpha / gamma3 / delta3 / KA ) ) )
#simulate data
x_data_3 = np.linspace(-12,-4,17)
y_data_31 = func(x_data_3, gamma, delta)
y_data_3 = func(x_data_3, gamma, delta) * np.random.normal(size=17, loc=1.0, scale=noise)
y_data_err_3 = np.absolute(np.subtract(y_data_31, y_data_3))
data_gen=np.column_stack((x_data_3, y_data_3, y_data_err_3))
data=open('Data_C.dat','w')
np.savetxt(data,data_gen,fmt='%.4e')
data.close()

#data D
#redefine function
def func(x, gamma4, delta4):
    return 100 * (CX + KD) / (CX + KD * (1 + (10**x) / KA + B4 / KB * (1 + (10**x) / gamma4 / KA) ) / (1 + (10**x) / alpha / KA + B4 / beta / KB * (1 + (10**x) / alpha / gamma4 / delta4 / KA ) ) )
#simulate data
x_data_4 = np.linspace(-12,-4,17)
y_data_41 = func(x_data_4, gamma, delta)
y_data_4 = func(x_data_4, gamma, delta) * np.random.normal(size=17, loc=1.0, scale=noise)
y_data_err_4 = np.absolute(np.subtract(y_data_41, y_data_4))
data_gen=np.column_stack((x_data_4, y_data_4, y_data_err_4))
data=open('Data_D.dat','w')
np.savetxt(data,data_gen,fmt='%.4e')
data.close()
